# Supplementary material for: Neoadjuvant relatlimab and nivolumab in resectable melanoma
Source: Nature. 2022 Oct 26;611(7934):155–60. doi: 10.1038/s41586-022-05368-8 (PMC9607737; doi:10.1038/s41586-022-05368-8)
Supplement: Supplementary file 4 — Source Data Fig. 4 and Extended Data Figs. 2 and 3. [file 41586_2022_5368_MOESM4_ESM.xlsx]

## Sheet: Figure 4
Figure 4A: percent of CD45+ out of total live cells, tumor CyTOF, manual gating					Figure 4B: percent of effector CD8+ T cells out of total CD45+ cells, tumor CyTOF, unsupervised clustering									Figure 4C: percent of memory CD4+ T cells out of Total CD3+ cells, tumor CyTOF, unsupervised clustering
Pt ID	Pretreatment	Pretreatment			Pt ID	Pretreatment	Week 03	Week 05	Week 09	Week 03	Week 05	Week 09		Pt ID	Pretreatment	Week 03	Week 05	Week 09	Week 03	Week 05	Week 09
2725	9.17				3614	9.8457	20.8033	24.3781	19.5457					3614	0	0.4	0.08	1.3
3598	18.5				3679		7.31132	20.7852						3679		0.33	0
3641	9.81				3693		25.6024	31.7575						3693		0.96	1.7
3896	2.54				3806	24.4616	4.96132							3806	0.1	0
3941	27.5				3851	14.5218	19.8102		24.3279					3851	0.7	0.38		1.65
4067	6.51				3857	9.94578	14.2395							3857	0.8	1.55
4073	15.6				3879	15.4265	5.90717							3879	0.51	0.1
3614		47.6			3889	16.7964	34.7594	61.6129						3889	0.71	0	0.1
3679		27.2			3966		11.3636							3966		0
3693		21.8			3994	14.593								3994	0.3
3806		70.2			3999	2.886			16.3701					3999	0			0.5
3851		57.2			4201		12.6144	26.5129						4201		1	3.65
3857		79.2			2725							9.79827		2725							0
3879		33.1			3598						12.3957	6.24513		3598						0.25	0
3889		60.1			3641					7.96992		32.8375		3641					0		0.15
3966					3896							8.51719		3896							0
3994		67.2			3941							15.1618		3941							0.6
3999		13			4067					27.0898		31.3431		4067					0.4		0.2
4152		15			4073	11.485				14.6157				4073	0				0.1
4201		39.7

## Sheet: Extended Figure 2
Extended Figure 2A:	tumor CyTOF
percent of PD1+ out of total CD3+ cells				percent of PD1+ out of total CD4+ T cells				percent of PD1+ out of total CD8+ T cells
Pt ID	Pretreatment	Pretreatment		Pt ID	Pretreatment	Pretreatment		Pt ID	Pretreatment	Pretreatment
2725	10			2725	0			2725	5
3598	22.7			3598	21.7			3598	9.28
3641	18.2			3641	50			3641	9.09
3896	3.92			3896	7.14			3896	1.96
3941	10.5			3941	0			3941	8.24
4067	12.5			4067	15.4			4067	0
4073	4.38			4073	1.8			4073	1.53
3614		7.32		3614		5.81		3614		3.5
3679		15.6		3679		0		3679		9.38
3693		15.8		3693		12		3693		6.91
3806		46.7		3806		41.8		3806		28.9
3851		31.6		3851		8.73		3851		25.7
3857		7.63		3857		6.69		3857		1.83
3879		11.8		3879		7.59		3879		6.3
3889		57.8		3889		27.9		3889		46.5
3966				3966				3966
3994		13.7		3994		4.5		3994		8.39
3999		15.2		3999		23.9		3999		1.09
4152		0		4152		0		4152		0
4201		21.4		4201		7.28		4201		13.5
Extended Figure 2B:	tumor CyTOF
percent of LAG3+ out of total CD3+ cells				percent of LAG3+ out of total CD4+ T cells				percent of LAG3+ out of total CD8+ T cells
Pt ID	Pretreatment	Pretreatment		Pt ID	Pretreatment	Pretreatment		Pt ID	Pretreatment	Pretreatment
2725	25			2725	0			2725	0
3598	13.4			3598	2.17			3598	12.1
3641	27.3			3641	0			3641	0
3896	9.8			3896	7.14			3896	1.85
3941	0.37			3941	0			3941	0
4067	8.33			4067	0			4067	0
4073	0.28			4073	0.28			4073	0.46
3614		0.66		3614		0.41		3614		1.29
3679		15.6		3679		16.7		3679		0
3693		1.43		3693		0.26		3693		2.86
3806		0.61		3806		0.29		3806		0.83
3851		1.92		3851		1.2		3851		2.75
3857		1.01		3857		0.97		3857		0.83
3879		1.66		3879		0.84		3879		0.9
3889		3.39		3889		2.26		3889		3.98
3966				3966				3966
3994		0.31		3994		0.23		3994		0.39
3999		0.72		3999		0.67		3999		0
4152		50		4152		0		4152		0
4201		0.35		4201		0.24		4201		0.44

## Sheet: Extended Figure 3
Extended Figure 3A: Tumor CyTOF - percent of M2-like macrophages out of total CD45+ cells											Extended Figure 3B: Blood flow cytometry percent of EOMES+ out of total CD8+ cells
Pt ID	Pretreatment	Week 03	Week 05	Week 09	Week 03	Week 05	Week 09					Pretreatment	Week 03	Week 05	Week 09	Week 14	Week 26	Pretreatment	Week 03	Week 05	Week 09	Week 14	Week 26
3614	1.83688	0.061792	0.447761	0.0862542							3614	76.3		19.4	66		38
3679		0.117925	0.0218102								3679	44.7	42.7	60.4	51.8	45.1	5.79
3693		0	0.20555								3693	47.7	38.3	66.7	62.1	61.6	44.4
3806	2.7001	0.0644638									3806	12.4	45.7		33.3	15.4	16.3
3851	0.60375	0.059312		0.0796253							3879	35.6	22.8	49	43.6	12.8	4.73
3857	0.130866	0.852314									3889	3.01	46	21.7	29.7	18.2
3879	0.544465	1.12518									3966	43.5	9.51	54.8	8.19	0.029	8.93
3889	0.453956	0	0.268817								3994	12.9	65.9	81.9	10.1	0.14
3966		0									3999	27.2	56.7	36.5	1.15	8.31	1.89
3994	0.121332										4152	0.00545	0.3	20			47.9
3999	1.0101			0.0110789							4201	35.1	54.2	73.7	27.5	0.33
4201		0.387051	0.100301								2725							33.1	21.9	14.9	14.4
2725							0				3598							35.3		31.4	55
3598						5.7211	1.05903				3641								2.45	2.34		15.3	6.74
3641					0.37594		1.16039				3896							20.5	1.11	5.2	7.74	1.92
3896							0.153925				3941							49.8	25.3	27.7	82.3	9.29	17.6
3941							0.608421				4067							12.7	0.019		9.4	4.1
4067					0.251588		0.222686				4073							0.62	1	1.22	4.94	0.13
4073	0				0.141044
